# Supplementary material for: Attention pyramid pooling network for artificial diagnosis on pulmonary nodules
Source: PLoS One. 2024 May 16;19(5):e0302641. doi: 10.1371/journal.pone.0302641 (PMC11098435; doi:10.1371/journal.pone.0302641)
Supplement: S1 Dataset — (ZIP) [file pone.0302641.s001.zip]

Archive with 1,908 entries (1,906 files):
- minimal-dataset/image/
- minimal-dataset/image/0001_NI000_slice001.png
- minimal-dataset/image/0001_NI000_slice002.png
- minimal-dataset/image/0001_NI000_slice003.png
- minimal-dataset/image/0001_NI000_slice004.png
- minimal-dataset/image/0001_NI000_slice005.png
- minimal-dataset/image/0001_NI000_slice006.png
- minimal-dataset/image/0001_NI000_slice007.png
- minimal-dataset/image/0002_NI000_slice000.png
- minimal-dataset/image/0002_NI000_slice001.png
- minimal-dataset/image/0002_NI000_slice002.png
- minimal-dataset/image/0002_NI000_slice003.png
- minimal-dataset/image/0002_NI000_slice004.png
- minimal-dataset/image/0002_NI000_slice005.png
- minimal-dataset/image/0002_NI000_slice006.png
- minimal-dataset/image/0002_NI000_slice007.png
- minimal-dataset/image/0002_NI000_slice008.png
- minimal-dataset/image/0002_NI000_slice009.png
- minimal-dataset/image/0002_NI000_slice010.png
- minimal-dataset/image/0002_NI000_slice011.png
- minimal-dataset/image/0002_NI000_slice012.png
- minimal-dataset/image/0002_NI000_slice013.png
- minimal-dataset/image/0002_NI000_slice014.png
- minimal-dataset/image/0002_NI000_slice015.png
- minimal-dataset/image/0002_NI000_slice016.png
- minimal-dataset/image/0002_NI000_slice017.png
- minimal-dataset/image/0002_NI000_slice018.png
- minimal-dataset/image/0002_NI000_slice019.png
- minimal-dataset/image/0002_NI000_slice020.png
- minimal-dataset/image/0002_NI000_slice021.png
- minimal-dataset/image/0002_NI000_slice022.png
- minimal-dataset/image/0002_NI000_slice023.png
- minimal-dataset/image/0002_NI000_slice024.png
- minimal-dataset/image/0002_NI000_slice025.png
- minimal-dataset/image/0002_NI000_slice026.png
- minimal-dataset/image/0002_NI000_slice027.png
- minimal-dataset/image/0003_NI000_slice000.png
- minimal-dataset/image/0003_NI001_slice003.png
- minimal-dataset/image/0003_NI001_slice004.png
- minimal-dataset/image/0003_NI001_slice005.png
- minimal-dataset/image/0003_NI001_slice006.png
- minimal-dataset/image/0003_NI001_slice007.png
- minimal-dataset/image/0003_NI001_slice008.png
- minimal-dataset/image/0003_NI002_slice000.png
- minimal-dataset/image/0004_NI000_slice001.png
- minimal-dataset/image/0004_NI000_slice002.png
- minimal-dataset/image/0004_NI000_slice003.png
- minimal-dataset/image/0007_NI000_slice002.png
- minimal-dataset/image/0007_NI000_slice003.png
- minimal-dataset/image/0007_NI000_slice004.png
- minimal-dataset/image/0007_NI000_slice005.png
- minimal-dataset/image/0007_NI000_slice006.png
- minimal-dataset/image/0007_NI000_slice007.png
- minimal-dataset/image/0007_NI000_slice008.png
- minimal-dataset/image/0007_NI000_slice009.png
- minimal-dataset/image/0007_NI000_slice010.png
- minimal-dataset/image/0007_NI000_slice011.png
- minimal-dataset/image/0007_NI000_slice012.png
- minimal-dataset/image/0007_NI001_slice000.png
- minimal-dataset/image/0007_NI001_slice001.png
- minimal-dataset/image/0007_NI001_slice002.png
- minimal-dataset/image/0007_NI001_slice003.png
- minimal-dataset/image/0007_NI001_slice004.png
- minimal-dataset/image/0007_NI001_slice005.png
- minimal-dataset/image/0007_NI001_slice006.png
- minimal-dataset/image/0007_NI001_slice007.png
- minimal-dataset/image/0007_NI001_slice008.png
- minimal-dataset/image/0007_NI001_slice009.png
- minimal-dataset/image/0007_NI001_slice010.png
- minimal-dataset/image/0007_NI001_slice011.png
- minimal-dataset/image/0011_NI001_slice001.png
- minimal-dataset/image/0011_NI001_slice002.png
- minimal-dataset/image/0011_NI002_slice001.png
- minimal-dataset/image/0011_NI004_slice001.png
- minimal-dataset/image/0011_NI005_slice001.png
- minimal-dataset/image/0011_NI006_slice001.png
- minimal-dataset/image/0011_NI006_slice002.png
- minimal-dataset/image/0011_NI007_slice000.png
- minimal-dataset/image/0011_NI008_slice001.png
- minimal-dataset/image/0011_NI008_slice002.png
- minimal-dataset/image/0011_NI009_slice000.png
- minimal-dataset/image/0013_NI002_slice001.png
- minimal-dataset/image/0013_NI002_slice002.png
- minimal-dataset/image/0013_NI002_slice003.png
- minimal-dataset/image/0013_NI002_slice004.png
- minimal-dataset/image/0013_NI002_slice005.png
- minimal-dataset/image/0013_NI002_slice006.png
- minimal-dataset/image/0013_NI002_slice007.png
- minimal-dataset/image/0013_NI002_slice008.png
- minimal-dataset/image/0014_NI000_slice000.png
- minimal-dataset/image/0015_NI000_slice003.png
- minimal-dataset/image/0015_NI000_slice004.png
- minimal-dataset/image/0015_NI000_slice005.png
- minimal-dataset/image/0015_NI000_slice006.png
- minimal-dataset/image/0015_NI000_slice007.png
- minimal-dataset/image/0015_NI000_slice008.png
- minimal-dataset/image/0015_NI000_slice009.png
- minimal-dataset/image/0015_NI000_slice010.png
- minimal-dataset/image/0015_NI000_slice011.png
- minimal-dataset/image/0015_NI000_slice012.png
- minimal-dataset/image/0015_NI000_slice013.png
- minimal-dataset/image/0015_NI000_slice014.png
- minimal-dataset/image/0015_NI000_slice015.png
- minimal-dataset/image/0015_NI000_slice016.png
- minimal-dataset/image/0015_NI000_slice017.png
- minimal-dataset/image/0016_NI000_slice000.png
- minimal-dataset/image/0016_NI005_slice002.png
- minimal-dataset/image/0016_NI005_slice003.png
- minimal-dataset/image/0016_NI005_slice004.png
- minimal-dataset/image/0016_NI005_slice005.png
- minimal-dataset/image/0016_NI005_slice006.png
- minimal-dataset/image/0018_NI003_slice001.png
- minimal-dataset/image/0018_NI003_slice002.png
- minimal-dataset/image/0018_NI003_slice003.png
- minimal-dataset/image/0018_NI003_slice004.png
- minimal-dataset/image/0018_NI003_slice005.png
- minimal-dataset/image/0019_NI000_slice000.png
- minimal-dataset/image/0020_NI000_slice001.png
- minimal-dataset/image/0020_NI000_slice002.png
- minimal-dataset/image/0020_NI000_slice003.png
- minimal-dataset/image/0020_NI000_slice004.png
- minimal-dataset/image/0020_NI000_slice005.png
- minimal-dataset/image/0020_NI000_slice006.png
- minimal-dataset/image/0020_NI000_slice007.png
- minimal-dataset/image/0020_NI000_slice008.png
- minimal-dataset/image/0020_NI000_slice009.png
- minimal-dataset/image/0020_NI000_slice010.png
- minimal-dataset/image/0020_NI000_slice011.png
- minimal-dataset/image/0020_NI000_slice012.png
- minimal-dataset/image/0021_NI002_slice002.png
- minimal-dataset/image/0021_NI002_slice003.png
- minimal-dataset/image/0021_NI002_slice004.png
- minimal-dataset/image/0021_NI002_slice005.png
- minimal-dataset/image/0022_NI000_slice000.png
- minimal-dataset/image/0023_NI000_slice002.png
- minimal-dataset/image/0023_NI000_slice003.png
- minimal-dataset/image/0023_NI000_slice004.png
- minimal-dataset/image/0023_NI000_slice005.png
- minimal-dataset/image/0023_NI000_slice006.png
- minimal-dataset/image/0023_NI000_slice007.png
- minimal-dataset/image/0023_NI000_slice008.png
- minimal-dataset/image/0023_NI000_slice009.png
- minimal-dataset/image/0023_NI000_slice010.png
- minimal-dataset/image/0023_NI000_slice011.png
- minimal-dataset/image/0029_NI000_slice001.png
- minimal-dataset/image/0029_NI000_slice002.png
- minimal-dataset/image/0029_NI000_slice003.png
- minimal-dataset/image/0029_NI000_slice004.png
- minimal-dataset/image/0029_NI000_slice005.png
- minimal-dataset/image/0029_NI000_slice006.png
- minimal-dataset/image/0029_NI000_slice007.png
- minimal-dataset/image/0029_NI000_slice008.png
- minimal-dataset/image/0029_NI000_slice009.png
- minimal-dataset/image/0029_NI000_slice010.png
- minimal-dataset/image/0029_NI000_slice011.png
- minimal-dataset/image/0029_NI000_slice012.png
- minimal-dataset/image/0029_NI000_slice013.png
- minimal-dataset/image/0029_NI000_slice014.png
- minimal-dataset/image/0029_NI000_slice015.png
- minimal-dataset/image/0029_NI000_slice016.png
- minimal-dataset/image/0029_NI000_slice017.png
- minimal-dataset/image/0029_NI000_slice018.png
- minimal-dataset/image/0031_NI004_slice002.png
- minimal-dataset/image/0031_NI004_slice003.png
- minimal-dataset/image/0031_NI004_slice004.png
- minimal-dataset/image/0031_NI004_slice005.png
- minimal-dataset/image/0031_NI004_slice006.png
- minimal-dataset/image/0031_NI004_slice007.png
- minimal-dataset/image/0031_NI004_slice008.png
- minimal-dataset/image/0033_NI000_slice000.png
- minimal-dataset/image/0039_NI000_slice001.png
- minimal-dataset/image/0039_NI000_slice002.png
- minimal-dataset/image/0039_NI000_slice003.png
- minimal-dataset/image/0039_NI000_slice004.png
- minimal-dataset/image/0039_NI001_slice001.png
- minimal-dataset/image/0039_NI001_slice002.png
- minimal-dataset/image/0039_NI001_slice003.png
- minimal-dataset/image/0039_NI002_slice001.png
- minimal-dataset/image/0039_NI002_slice002.png
- minimal-dataset/image/0039_NI002_slice003.png
- minimal-dataset/image/0039_NI003_slice000.png
- minimal-dataset/image/0039_NI003_slice001.png
- minimal-dataset/image/0039_NI003_slice002.png
- minimal-dataset/image/0039_NI003_slice003.png
- minimal-dataset/image/0040_NI000_slice001.png
- minimal-dataset/image/0041_NI002_slice001.png
- minimal-dataset/image/0041_NI002_slice002.png
- minimal-dataset/image/0042_NI000_slice000.png
- minimal-dataset/image/0043_NI002_slice001.png
- minimal-dataset/image/0043_NI002_slice002.png
- minimal-dataset/image/0043_NI002_slice003.png
- minimal-dataset/image/0043_NI002_slice004.png
- minimal-dataset/image/0043_NI002_slice005.png
- minimal-dataset/image/0043_NI002_slice006.png
- minimal-dataset/image/0044_NI000_slice000.png
- minimal-dataset/image/0044_NI001_slice001.png
- minimal-dataset/image/0044_NI001_slice002.png
- minimal-dataset/image/0044_NI001_slice003.png
- minimal-dataset/image/0044_NI001_slice004.png
- minimal-dataset/image/0044_NI002_slice001.png
- minimal-dataset/image/0044_NI002_slice002.png
- minimal-dataset/image/0044_NI002_slice003.png
- minimal-dataset/image/0044_NI002_slice004.png
- minimal-dataset/image/0044_NI002_slice005.png
- minimal-dataset/image/0044_NI002_slice006.png
- minimal-dataset/image/0044_NI002_slice007.png
- minimal-dataset/image/0044_NI002_slice008.png
- minimal-dataset/image/0044_NI002_slice009.png
- minimal-dataset/image/0044_NI002_slice010.png
- minimal-dataset/image/0044_NI002_slice011.png
- minimal-dataset/image/0045_NI005_slice001.png
- minimal-dataset/image/0045_NI005_slice002.png
- minimal-dataset/image/0045_NI009_slice001.png
- minimal-dataset/image/0045_NI009_slice002.png
- minimal-dataset/image/0045_NI009_slice003.png
- minimal-dataset/image/0045_NI009_slice004.png
- minimal-dataset/image/0045_NI009_slice005.png
- minimal-dataset/image/0045_NI009_slice006.png
- minimal-dataset/image/0047_NI000_slice002.png
- minimal-dataset/image/0047_NI000_slice003.png
- minimal-dataset/image/0047_NI000_slice004.png
- minimal-dataset/image/0048_NI000_slice000.png
- minimal-dataset/image/0050_NI000_slice002.png
- minimal-dataset/image/0050_NI000_slice003.png
- minimal-dataset/image/0050_NI000_slice004.png
- minimal-dataset/image/0050_NI000_slice005.png
- minimal-dataset/image/0050_NI000_slice006.png
- minimal-dataset/image/0050_NI000_slice007.png
- minimal-dataset/image/0050_NI000_slice008.png
- minimal-dataset/image/0050_NI000_slice009.png
- minimal-dataset/image/0051_NI000_slice000.png
- minimal-dataset/image/0052_NI001_slice001.png
- minimal-dataset/image/0052_NI001_slice002.png
- minimal-dataset/image/0052_NI001_slice003.png
- minimal-dataset/image/0052_NI001_slice004.png
- minimal-dataset/image/0052_NI001_slice005.png
- minimal-dataset/image/0052_NI001_slice006.png
- minimal-dataset/image/0052_NI001_slice007.png
- minimal-dataset/image/0052_NI001_slice008.png
- minimal-dataset/image/0052_NI001_slice009.png
- minimal-dataset/image/0052_NI001_slice010.png
- minimal-dataset/image/0053_NI000_slice000.png
- minimal-dataset/image/0054_NI000_slice002.png
- minimal-dataset/image/0054_NI000_slice003.png
- minimal-dataset/image/0054_NI000_slice004.png
- minimal-dataset/image/0054_NI000_slice005.png
- minimal-dataset/image/0054_NI000_slice006.png
- minimal-dataset/image/0055_NI000_slice001.png
- minimal-dataset/image/0055_NI004_slice002.png
- minimal-dataset/image/0055_NI004_slice003.png
- minimal-dataset/image/0055_NI004_slice004.png
- minimal-dataset/image/0057_NI000_slice001.png
- minimal-dataset/image/0057_NI000_slice002.png
- minimal-dataset/image/0057_NI000_slice003.png
- minimal-dataset/image/0057_NI000_slice004.png
- minimal-dataset/image/0057_NI000_slice005.png
- minimal-dataset/image/0057_NI000_slice006.png
- minimal-dataset/image/0057_NI000_slice007.png
- minimal-dataset/image/0057_NI000_slice008.png
- minimal-dataset/image/0057_NI000_slice009.png
- minimal-dataset/image/0057_NI000_slice010.png
- minimal-dataset/image/0057_NI000_slice011.png
- minimal-dataset/image/0057_NI000_slice012.png
- minimal-dataset/image/0057_NI000_slice013.png
- minimal-dataset/image/0057_NI000_slice014.png
- minimal-dataset/image/0057_NI000_slice015.png
- minimal-dataset/image/0057_NI000_slice016.png
- minimal-dataset/image/0057_NI000_slice017.png
- minimal-dataset/image/0057_NI000_slice018.png
- minimal-dataset/image/0057_NI000_slice019.png
- minimal-dataset/image/0057_NI000_slice020.png
- minimal-dataset/image/0057_NI000_slice021.png
- minimal-dataset/image/0058_NI000_slice005.png
- minimal-dataset/image/0058_NI000_slice006.png
- minimal-dataset/image/0058_NI000_slice007.png
- minimal-dataset/image/0058_NI000_slice008.png
- minimal-dataset/image/0058_NI000_slice009.png
- minimal-dataset/image/0058_NI000_slice010.png
- minimal-dataset/image/0058_NI000_slice011.png
- minimal-dataset/image/0058_NI002_slice001.png
- minimal-dataset/image/0058_NI002_slice002.png
- minimal-dataset/image/0058_NI002_slice003.png
- minimal-dataset/image/0058_NI002_slice004.png
- minimal-dataset/image/0058_NI002_slice005.png
- minimal-dataset/image/0058_NI002_slice006.png
- minimal-dataset/image/0058_NI002_slice007.png
- minimal-dataset/image/0059_NI000_slice000.png
- minimal-dataset/image/0060_NI000_slice002.png
- minimal-dataset/image/0060_NI000_slice003.png
- minimal-dataset/image/0060_NI000_slice004.png
- minimal-dataset/image/0060_NI000_slice005.png
- minimal-dataset/image/0060_NI001_slice000.png
- minimal-dataset/image/0060_NI001_slice001.png
- minimal-dataset/image/0060_NI001_slice002.png
- minimal-dataset/image/0060_NI001_slice003.png
- minimal-dataset/image/0060_NI002_slice000.png
- minimal-dataset/image/0060_NI002_slice001.png
- minimal-dataset/image/0060_NI003_slice000.png
- minimal-dataset/image/0060_NI003_slice001.png
- minimal-dataset/image/0060_NI003_slice002.png
[truncated: 1,608 more entries]
